# Supplementary material for: Cross-Modal Synergy Representation of EMG and Joint Angular Acceleration During Gait in Parkinson’s Disease Using NMF and Multimodal Matrix Factorization
Source: Sensors (Basel). 2026 Mar 15;26(6):1853. doi: 10.3390/s26061853 (PMC13030764; doi:10.3390/s26061853)
Supplement: Supplementary file 1 [file sensors-26-01853-s001.zip]

Archive with 1 entries (1 files):
- sensors-4154348-supplementary.pdf
